# Supplementary material for: Predicting local malaria exposure using a Lasso-based two-level cross validation algorithm
Source: PLoS One. 2017 Oct 31;12(10):e0187234. doi: 10.1371/journal.pone.0187234 (PMC5663424; doi:10.1371/journal.pone.0187234)
Supplement: S1 Database — This database contains all original environnement and behavioral variables used in this work. (XLS) [file pone.0187234.s001.xls]

## Sheet: Feuille1
villages	maisons	saison	captures	dates	ano_inf_tot	totanoph	tot_moust	qtpluie	nbjpluie	pl_mission	Nbpers	moustiquaire	repulsif	ouvertures	toit	ustensiles	travaux	coursdeau	vegetation	Sol	Indide de fragmentation
Anavie	1	3	3	2007-09-11	0	6	16	2.28125	6	2	8	non	non	1	tole	beaucoup	non	non	157.459	sec	56
Anavie	1	3	4	2007-10-23	1	12	157	4.16666666666667	1	1	8	non	non	1	tole	beaucoup	non	non	157.459	sec	56
Anavie	1	4	5	2007-12-04	0	4	21	1.80952380952381	3	0	8	non	non	1	tole	beaucoup	non	non	157.459	sec	56
Anavie	1	4	6	2008-01-15	0	3	12	0.738095238095238	0	0	8	non	non	1	tole	beaucoup	non	non	157.459	sec	56
Anavie	1	4	7	2008-02-26	0	0	1	0	0	0	8	non	non	1	tole	beaucoup	non	non	157.459	sec	56
Anavie	1	1	8	2008-04-08	0	1	8	1.80952380952381	0	0	8	non	non	1	tole	beaucoup	non	non	157.459	sec	56
Anavie	1	1	9	2008-05-20	0	2	67	3.24390243902439	3	1	8	non	non	1	tole	beaucoup	non	non	157.459	sec	56
Anavie	1	2	10	2008-07-01	1	9	33	6.23255813953488	5	1	8	non	non	1	tole	beaucoup	non	non	157.459	sec	56
Anavie	1	2	11	2008-08-12	0	8	73	3.76190476190476	0	0	8	non	non	1	tole	beaucoup	non	non	157.459	sec	56
Anavie	1	3	12	2008-09-23	0	5	99	2.04761904761905	1	0	8	non	non	1	tole	beaucoup	non	non	157.459	sec	56
Anavie	1	3	13	2008-11-04	0	7	57	14.2619047619048	6	0	8	non	non	1	tole	beaucoup	non	non	157.459	sec	56
Anavie	1	4	14	2008-12-16	0	0	18	1.11904761904762	1	0	8	non	non	1	tole	beaucoup	non	non	157.459	sec	56
Anavie	1	4	15	2009-01-27	0	0	0	0	0	0	8	non	non	1	tole	beaucoup	non	non	157.459	sec	56
Anavie	1	1	16	2009-03-10	0	0	6	0.2	0	0	8	non	non	1	tole	beaucoup	non	non	157.459	sec	56
Anavie	1	1	17	2009-04-21	0	0	32	1.15909090909091	3	0	8	non	non	1	tole	beaucoup	non	non	157.459	sec	56
Anavie	1	1	18	2009-05-02	0	1	29	12.8095238095238	2	0	8	non	non	1	tole	beaucoup	non	non	157.459	sec	56
Anavie	1	2	19	2009-07-14	1	14	60	6.35714285714286	3	0	8	non	non	1	tole	beaucoup	non	non	157.459	sec	56
Anavie	2	3	3	2007-09-11	0	4	15	2.28125	6	2	5	oui	non	1	tole	peu	non	non	137.135	sec	56
Anavie	2	3	4	2007-10-23	2	10	81	4.16666666666667	1	1	5	oui	non	1	tole	peu	non	non	137.135	sec	56
Anavie	2	4	5	2007-12-04	0	2	15	1.80952380952381	3	0	5	oui	non	1	tole	peu	non	non	137.135	sec	56
Anavie	2	4	6	2008-01-15	0	1	7	0.738095238095238	0	0	5	oui	non	1	tole	peu	non	non	137.135	sec	56
Anavie	2	4	7	2008-02-26	0	1	4	0	0	0	5	oui	non	1	tole	peu	non	non	137.135	sec	56
Anavie	2	1	8	2008-04-08	0	2	11	1.80952380952381	0	0	5	oui	non	1	tole	peu	non	non	137.135	sec	56
Anavie	2	1	9	2008-05-20	0	3	28	3.24390243902439	3	1	5	oui	non	1	tole	peu	non	non	137.135	sec	56
Anavie	2	2	10	2008-07-01	0	12	50	6.23255813953488	5	1	5	oui	non	1	tole	peu	non	non	137.135	sec	56
Anavie	2	2	11	2008-08-12	1	5	55	3.76190476190476	0	0	5	oui	non	1	tole	peu	non	non	137.135	sec	56
Anavie	2	3	12	2008-09-23	0	5	69	2.04761904761905	1	0	5	oui	non	1	tole	peu	non	non	137.135	sec	56
Anavie	2	3	13	2008-11-04	2	8	72	14.2619047619048	6	0	5	oui	non	1	tole	peu	non	non	137.135	sec	56
Anavie	2	4	14	2008-12-16	0	4	40	1.11904761904762	1	0	5	oui	non	1	tole	peu	non	non	137.135	sec	56
Anavie	2	4	15	2009-01-27	0	0	0	0	0	0	5	oui	non	1	tole	peu	non	non	137.135	sec	56
Anavie	2	1	16	2009-03-10	0	1	6	0.2	0	0	5	oui	non	1	tole	peu	non	non	137.135	sec	56
Anavie	2	1	17	2009-04-21	0	2	32	1.15909090909091	3	0	5	oui	non	1	tole	peu	non	non	137.135	sec	56
Anavie	2	1	18	2009-05-02	0	10	36	12.8095238095238	2	0	5	oui	non	1	tole	peu	non	non	137.135	sec	56
Anavie	2	2	19	2009-07-14	1	32	62	6.35714285714286	3	0	5	oui	non	1	tole	peu	non	non	137.135	sec	56
Anavie	3	3	3	2007-09-11	1	4	26	2.28125	6	2	4	oui	oui	3	paille	peu	non	non	126.757	sec	47
Anavie	3	3	4	2007-10-23	2	6	92	4.16666666666667	1	1	4	oui	oui	3	paille	peu	non	non	126.757	sec	47
Anavie	3	4	5	2007-12-04	0	2	53	1.80952380952381	3	0	4	oui	oui	3	paille	peu	non	non	126.757	sec	47
Anavie	3	4	6	2008-01-15	1	1	21	0.738095238095238	0	0	4	oui	oui	3	paille	peu	non	non	126.757	sec	47
Anavie	3	4	7	2008-02-26	0	0	18	0	0	0	4	oui	oui	3	paille	peu	non	non	126.757	sec	47
Anavie	3	1	8	2008-04-08	0	2	23	1.80952380952381	0	0	4	oui	oui	3	paille	peu	non	non	126.757	sec	47
Anavie	3	1	9	2008-05-20	0	0	47	3.24390243902439	3	1	4	oui	oui	3	paille	peu	non	non	126.757	sec	47
Anavie	3	2	10	2008-07-01	1	3	13	6.23255813953488	5	1	4	oui	oui	3	paille	peu	non	non	126.757	sec	47
Anavie	3	2	11	2008-08-12	0	1	29	3.76190476190476	0	0	4	oui	oui	3	paille	peu	non	non	126.757	sec	47
Anavie	3	3	12	2008-09-23	0	1	30	2.04761904761905	1	0	4	oui	oui	3	paille	peu	non	non	126.757	sec	47
Anavie	3	3	13	2008-11-04	0	0	12	14.2619047619048	6	0	4	oui	oui	3	paille	peu	non	non	126.757	sec	47
Anavie	3	4	14	2008-12-16	1	1	11	1.11904761904762	1	0	4	oui	oui	3	paille	peu	non	non	126.757	sec	47
Anavie	3	4	15	2009-01-27	0	0	0	0	0	0	4	oui	oui	3	paille	peu	non	non	126.757	sec	47
Anavie	3	1	16	2009-03-10	0	0	23	0.2	0	0	4	oui	oui	3	paille	peu	non	non	126.757	sec	47
Anavie	3	1	17	2009-04-21	0	0	48	1.15909090909091	3	0	4	oui	oui	3	paille	peu	non	non	126.757	sec	47
Anavie	3	1	18	2009-05-02	1	6	46	12.8095238095238	2	0	4	oui	oui	3	paille	peu	non	non	126.757	sec	47
Anavie	3	2	19	2009-07-14	0	4	32	6.35714285714286	3	0	4	oui	oui	3	paille	peu	non	non	126.757	sec	47
Anavie	4	3	3	2007-09-11	0	5	21	2.28125	6	2	8	non	non	1	tole	beaucoup	non	non	143.676	sec	71
Anavie	4	3	4	2007-10-23	0	5	71	4.16666666666667	1	1	8	non	non	1	tole	beaucoup	non	non	143.676	sec	71
Anavie	4	4	5	2007-12-04	0	1	15	1.80952380952381	3	0	8	non	non	1	tole	beaucoup	non	non	143.676	sec	71
Anavie	4	4	6	2008-01-15	1	1	21	0.738095238095238	0	0	8	non	non	1	tole	beaucoup	non	non	143.676	sec	71
Anavie	4	4	7	2008-02-26	0	0	4	0	0	0	8	non	non	1	tole	beaucoup	non	non	143.676	sec	71
Anavie	4	1	8	2008-04-08	0	1	9	1.80952380952381	0	0	8	non	non	1	tole	beaucoup	non	non	143.676	sec	71
Anavie	4	1	9	2008-05-20	0	2	28	3.24390243902439	3	1	8	non	non	1	tole	beaucoup	non	non	143.676	sec	71
Anavie	4	2	10	2008-07-01	1	13	63	6.23255813953488	5	1	8	non	non	1	tole	beaucoup	non	non	143.676	sec	71
Anavie	4	2	11	2008-08-12	1	2	14	3.76190476190476	0	0	8	non	non	1	tole	beaucoup	non	non	143.676	sec	71
Anavie	4	3	12	2008-09-23	0	0	77	2.04761904761905	1	0	8	non	non	1	tole	beaucoup	non	non	143.676	sec	71
Anavie	4	3	13	2008-11-04	0	2	102	14.2619047619048	6	0	8	non	non	1	tole	beaucoup	non	non	143.676	sec	71
Anavie	4	4	14	2008-12-16	0	1	54	1.11904761904762	1	0	8	non	non	1	tole	beaucoup	non	non	143.676	sec	71
Anavie	4	4	15	2009-01-27	0	0	0	0	0	0	8	non	non	1	tole	beaucoup	non	non	143.676	sec	71
Anavie	4	1	16	2009-03-10	0	0	17	0.2	0	0	8	non	non	1	tole	beaucoup	non	non	143.676	sec	71
Anavie	4	1	17	2009-04-21	0	0	9	1.15909090909091	3	0	8	non	non	1	tole	beaucoup	non	non	143.676	sec	71
Anavie	4	1	18	2009-05-02	0	2	69	12.8095238095238	2	0	8	non	non	1	tole	beaucoup	non	non	143.676	sec	71
Anavie	4	2	19	2009-07-14	0	13	82	6.35714285714286	3	0	8	non	non	1	tole	beaucoup	non	non	143.676	sec	71
Avame	1	3	3	2007-09-14	0	2	68	4.51428571428571	7	1	4	oui	non	4	tole	beaucoup	non	non	141.459	sec	59
Avame	1	3	4	2007-10-26	0	0	277	2.83333333333333	2	0	4	oui	non	4	tole	beaucoup	non	non	141.459	sec	59
Avame	1	4	5	2007-12-07	0	2	48	1.88095238095238	3	1	4	oui	non	4	tole	beaucoup	non	non	141.459	sec	59
Avame	1	4	6	2008-01-18	0	0	17	0.642857142857143	0	1	4	oui	non	4	tole	beaucoup	non	non	141.459	sec	59
Avame	1	1	7	2008-03-01	0	0	30	0.0238095238095238	0	0	4	oui	non	4	tole	beaucoup	non	non	141.459	sec	59
Avame	1	1	8	2008-04-11	0	1	35	0.666666666666667	0	1	4	oui	non	4	tole	beaucoup	non	non	141.459	sec	59
Avame	1	1	9	2008-05-23	0	0	65	26.5121951219512	3	1	4	oui	non	4	tole	beaucoup	non	non	141.459	sec	59
Avame	1	2	10	2008-07-04	0	2	92	39.8372093023256	6	0	4	oui	non	4	tole	beaucoup	non	non	141.459	sec	59
Avame	1	2	11	2008-08-15	0	0	82	16.2857142857143	0	2	4	oui	non	4	tole	beaucoup	non	non	141.459	sec	59
Avame	1	3	12	2008-09-26	0	0	40	19.5952380952381	2	3	4	oui	non	4	tole	beaucoup	non	non	141.459	sec	59
Avame	1	3	13	2008-11-07	0	0	101	30.547619047619	3	0	4	oui	non	4	tole	beaucoup	non	non	141.459	sec	59
Avame	1	4	14	2008-12-19	0	0	35	3.07142857142857	0	0	4	oui	non	4	tole	beaucoup	non	non	141.459	sec	59
Avame	1	4	15	2009-01-30	0	0	0	0.261904761904762	0	0	4	oui	non	4	tole	beaucoup	non	non	141.459	sec	59
Avame	1	1	16	2009-03-14	0	0	11	1.675	0	1	4	oui	non	4	tole	beaucoup	non	non	141.459	sec	59
Avame	1	1	17	2009-04-24	0	0	2	10.4318181818182	2	1	4	oui	non	4	tole	beaucoup	non	non	141.459	sec	59
Avame	1	2	18	2009-06-05	0	0	159	25.5952380952381	2	2	4	oui	non	4	tole	beaucoup	non	non	141.459	sec	59
Avame	1	2	19	2009-07-17	0	4	33	51.8333333333333	6	1	4	oui	non	4	tole	beaucoup	non	non	141.459	sec	59
Avame	2	3	3	2007-09-14	0	1	49	4.51428571428571	7	1	4	oui	non	4	tole	aucun	non	non	130.568	sec	31
Avame	2	3	4	2007-10-26	0	0	260	2.83333333333333	2	0	4	oui	non	4	tole	aucun	non	non	130.568	sec	31
Avame	2	4	5	2007-12-07	0	0	72	1.88095238095238	3	1	4	oui	non	4	tole	aucun	non	non	130.568	sec	31
Avame	2	4	6	2008-01-18	0	0	48	0.642857142857143	0	1	4	oui	non	4	tole	aucun	non	non	130.568	sec	31
Avame	2	1	7	2008-03-01	0	0	3	0.0238095238095238	0	0	4	oui	non	4	tole	aucun	non	non	130.568	sec	31
Avame	2	1	8	2008-04-11	0	0	41	0.666666666666667	0	1	4	oui	non	4	tole	aucun	non	non	130.568	sec	31
Avame	2	1	9	2008-05-23	0	0	61	26.5121951219512	3	1	4	oui	non	4	tole	aucun	non	non	130.568	sec	31
Avame	2	2	10	2008-07-04	0	4	71	39.8372093023256	6	0	4	oui	non	4	tole	aucun	non	non	130.568	sec	31
Avame	2	2	11	2008-08-15	0	1	113	16.2857142857143	0	2	4	oui	non	4	tole	aucun	non	non	130.568	sec	31
Avame	2	3	12	2008-09-26	0	0	11	19.5952380952381	2	3	4	oui	non	4	tole	aucun	non	non	130.568	sec	31
Avame	2	3	13	2008-11-07	0	0	78	30.547619047619	3	0	4	oui	non	4	tole	aucun	non	non	130.568	sec	31
Avame	2	4	14	2008-12-19	0	0	32	3.07142857142857	0	0	4	oui	non	4	tole	aucun	non	non	130.568	sec	31
Avame	2	4	15	2009-01-30	0	0	0	0.261904761904762	0	0	4	oui	non	4	tole	aucun	non	non	130.568	sec	31
Avame	2	1	16	2009-03-14	0	0	7	1.675	0	1	4	oui	non	4	tole	aucun	non	non	130.568	sec	31
Avame	2	1	17	2009-04-24	0	0	3	10.4318181818182	2	1	4	oui	non	4	tole	aucun	non	non	130.568	sec	31
Avame	2	2	18	2009-06-05	0	2	35	25.5952380952381	2	2	4	oui	non	4	tole	aucun	non	non	130.568	sec	31
Avame	2	2	19	2009-07-17	0	5	31	51.8333333333333	6	1	4	oui	non	4	tole	aucun	non	non	130.568	sec	31
Avame	3	3	3	2007-09-14	0	5	40	4.51428571428571	7	1	4	non	non	2	tole	aucun	non	non	149.541	sec	26
Avame	3	3	4	2007-10-26	0	0	219	2.83333333333333	2	0	4	non	non	2	tole	aucun	non	non	149.541	sec	26
Avame	3	4	5	2007-12-07	0	0	63	1.88095238095238	3	1	4	non	non	2	tole	aucun	non	non	149.541	sec	26
Avame	3	4	6	2008-01-18	0	0	2	0.642857142857143	0	1	4	non	non	2	tole	aucun	non	non	149.541	sec	26
Avame	3	1	7	2008-03-01	0	0	2	0.0238095238095238	0	0	4	non	non	2	tole	aucun	non	non	149.541	sec	26
Avame	3	1	8	2008-04-11	0	0	21	0.666666666666667	0	1	4	non	non	2	tole	aucun	non	non	149.541	sec	26
Avame	3	1	9	2008-05-23	0	0	66	26.5121951219512	3	1	4	non	non	2	tole	aucun	non	non	149.541	sec	26
Avame	3	2	10	2008-07-04	0	4	57	39.8372093023256	6	0	4	non	non	2	tole	aucun	non	non	149.541	sec	26
Avame	3	2	11	2008-08-15	0	0	100	16.2857142857143	0	2	4	non	non	2	tole	aucun	non	non	149.541	sec	26
Avame	3	3	12	2008-09-26	0	0	26	19.5952380952381	2	3	4	non	non	2	tole	aucun	non	non	149.541	sec	26
Avame	3	3	13	2008-11-07	0	0	44	30.547619047619	3	0	4	non	non	2	tole	aucun	non	non	149.541	sec	26
Avame	3	4	14	2008-12-19	0	0	13	3.07142857142857	0	0	4	non	non	2	tole	aucun	non	non	149.541	sec	26
Avame	3	4	15	2009-01-30	0	0	0	0.261904761904762	0	0	4	non	non	2	tole	aucun	non	non	149.541	sec	26
Avame	3	1	16	2009-03-14	0	0	16	1.675	0	1	4	non	non	2	tole	aucun	non	non	149.541	sec	26
Avame	3	1	17	2009-04-24	0	0	0	10.4318181818182	2	1	4	non	non	2	tole	aucun	non	non	149.541	sec	26
Avame	3	2	18	2009-06-05	0	0	33	25.5952380952381	2	2	4	non	non	2	tole	aucun	non	non	149.541	sec	26
Avame	3	2	19	2009-07-17	0	5	32	51.8333333333333	6	1	4	non	non	2	tole	aucun	non	non	149.541	sec	26
Avame	4	3	3	2007-09-14	2	30	67	4.51428571428571	7	1	3	non	oui	3	tole	aucun	non	oui	143.459	sec	44
Avame	4	3	4	2007-10-26	0	2	233	2.83333333333333	2	0	3	non	oui	3	tole	aucun	non	oui	143.459	sec	44
Avame	4	4	5	2007-12-07	0	0	63	1.88095238095238	3	1	3	non	oui	3	tole	aucun	non	oui	143.459	sec	44
Avame	4	4	6	2008-01-18	0	0	60	0.642857142857143	0	1	3	non	oui	3	tole	aucun	non	oui	143.459	sec	44
Avame	4	1	7	2008-03-01	0	0	49	0.0238095238095238	0	0	3	non	oui	3	tole	aucun	non	oui	143.459	sec	44
Avame	4	1	8	2008-04-11	0	0	24	0.666666666666667	0	1	3	non	oui	3	tole	aucun	non	oui	143.459	sec	44
Avame	4	1	9	2008-05-23	0	0	66	26.5121951219512	3	1	3	non	oui	3	tole	aucun	non	oui	143.459	sec	44
Avame	5	2	10	2008-07-04	0	1	70	39.8372093023256	6	0	2	non	non	3	tole	peu	non	non	159.514	sec	66
Avame	5	2	11	2008-08-15	0	0	147	16.2857142857143	0	2	2	non	non	3	tole	peu	non	non	159.514	sec	66
Avame	5	3	12	2008-09-26	0	0	39	19.5952380952381	2	3	2	non	non	3	tole	peu	non	non	159.514	sec	66
Avame	5	3	13	2008-11-07	0	1	90	30.547619047619	3	0	2	non	non	3	tole	peu	non	non	159.514	sec	66
Avame	5	4	14	2008-12-19	0	0	63	3.07142857142857	0	0	2	non	non	3	tole	peu	non	non	159.514	sec	66
Avame	5	4	15	2009-01-30	0	0	0	0.261904761904762	0	0	2	non	non	3	tole	peu	non	non	159.514	sec	66
Avame	5	1	16	2009-03-14	0	0	3	1.675	0	1	2	non	non	3	tole	peu	non	non	159.514	sec	66
Avame	5	1	17	2009-04-24	0	0	5	10.4318181818182	2	1	2	non	non	3	tole	peu	non	non	159.514	sec	66
Avame	5	2	18	2009-06-05	0	0	80	25.5952380952381	2	2	2	non	non	3	tole	peu	non	non	159.514	sec	66
Avame	5	2	19	2009-07-17	0	1	18	51.8333333333333	6	1	2	non	non	3	tole	peu	non	non	159.514	sec	66
Cada centre	1	3	3	2007-09-08	2	4	19	2.17241379310345	4	3	4	non	oui	2	paille	peu	non	non	155.784	sec	71
Cada centre	1	3	4	2007-10-20	0	0	92	4.61904761904762	4	2	4	non	oui	2	paille	peu	non	non	155.784	sec	71
Cada centre	1	4	5	2007-12-01	0	3	46	2.45238095238095	5	0	4	non	oui	2	paille	peu	non	non	155.784	sec	71
Cada centre	1	4	6	2008-01-12	0	0	17	0.238095238095238	0	0	4	non	oui	2	paille	peu	non	non	155.784	sec	71
Cada centre	1	4	7	2008-02-23	0	0	28	0	0	0	4	non	oui	2	paille	peu	non	non	155.784	sec	71
Cada centre	1	1	8	2008-04-05	0	0	21	0.595238095238095	1	0	4	non	oui	2	paille	peu	non	non	155.784	sec	71
Cada centre	1	1	9	2008-05-16	0	1	79	15.2926829268293	2	1	4	non	oui	2	paille	peu	non	non	155.784	sec	71
Cada centre	1	2	10	2008-06-28	0	3	83	44.3023255813954	5	3	4	non	oui	2	paille	peu	non	non	155.784	sec	71
Cada centre	1	2	11	2008-08-09	2	14	75	29.1190476190476	2	0	4	non	oui	2	paille	peu	non	non	155.784	sec	71
Cada centre	1	3	12	2008-09-20	1	2	89	7.38095238095238	0	3	4	non	oui	2	paille	peu	non	non	155.784	sec	71
Cada centre	1	3	13	2008-11-01	0	0	41	29.9761904761905	4	2	4	non	oui	2	paille	peu	non	non	155.784	sec	71
Cada centre	1	4	14	2008-12-13	0	1	81	13.2380952380952	1	0	4	non	oui	2	paille	peu	non	non	155.784	sec	71
Cada centre	1	4	15	2009-01-24	0	0	0	0	0	0	4	non	oui	2	paille	peu	non	non	155.784	sec	71
Cada centre	1	1	16	2009-03-05	0	0	23	2.375	1	0	4	non	oui	2	paille	peu	non	non	155.784	sec	71
Cada centre	1	1	17	2009-04-18	0	0	11	4.63636363636364	3	0	4	non	oui	2	paille	peu	non	non	155.784	sec	71
Cada centre	1	1	18	2009-05-30	0	3	68	19.3333333333333	2	1	4	non	oui	2	paille	peu	non	non	155.784	sec	71
Cada centre	1	2	19	2009-07-11	0	27	74	41.2142857142857	3	3	4	non	oui	2	paille	peu	non	non	155.784	sec	71
Cada centre	2	3	3	2007-09-08	0	1	72	2.17241379310345	4	3	1	non	oui	1	tole	peu	non	non	144.757	sec	50
Cada centre	2	3	4	2007-10-20	0	2	167	4.61904761904762	4	2	1	non	oui	1	tole	peu	non	non	144.757	sec	50
Cada centre	2	4	5	2007-12-01	0	0	139	2.45238095238095	5	0	1	non	oui	1	tole	peu	non	non	144.757	sec	50
Cada centre	2	4	6	2008-01-12	0	0	43	0.238095238095238	0	0	1	non	oui	1	tole	peu	non	non	144.757	sec	50
Cada centre	2	4	7	2008-02-23	0	2	25	0	0	0	1	non	oui	1	tole	peu	non	non	144.757	sec	50
Cada centre	2	1	8	2008-04-05	0	1	59	0.595238095238095	1	0	1	non	oui	1	tole	peu	non	non	144.757	sec	50
Cada centre	3	1	9	2008-05-16	0	0	70	15.2926829268293	2	1	8	non	non	2	tole	aucun	non	non	122.73	sec	41
Cada centre	3	2	10	2008-06-28	0	6	37	44.3023255813954	5	3	8	non	non	2	tole	aucun	non	non	122.73	sec	41
Cada centre	3	2	11	2008-08-09	0	6	77	29.1190476190476	2	0	8	non	non	2	tole	aucun	non	non	122.73	sec	41
Cada centre	3	3	12	2008-09-20	0	1	68	7.38095238095238	0	3	8	non	non	2	tole	aucun	non	non	122.73	sec	41
Cada centre	3	3	13	2008-11-01	0	0	45	29.9761904761905	4	2	8	non	non	2	tole	aucun	non	non	122.73	sec	41
Cada centre	3	4	14	2008-12-13	0	1	77	13.2380952380952	1	0	8	non	non	2	tole	aucun	non	non	122.73	sec	41
Cada centre	3	4	15	2009-01-24	0	0	0	0	0	0	8	non	non	2	tole	aucun	non	non	122.73	sec	41
Cada centre	3	1	16	2009-03-05	0	1	4	2.375	1	0	8	non	non	2	tole	aucun	non	non	122.73	sec	41
Cada centre	3	1	17	2009-04-18	0	1	3	4.63636363636364	3	0	8	non	non	2	tole	aucun	non	non	122.73	sec	41
Cada centre	3	1	18	2009-05-30	0	7	60	19.3333333333333	2	1	8	non	non	2	tole	aucun	non	non	122.73	sec	41
Cada centre	3	2	19	2009-07-11	0	15	99	41.2142857142857	3	3	8	non	non	2	tole	aucun	non	non	122.73	sec	41
Cada centre	4	3	3	2007-09-08	2	18	69	2.17241379310345	4	3	4	non	oui	4	tole	beaucoup	non	non	137.73	sec	51
Cada centre	4	3	4	2007-10-20	0	1	88	4.61904761904762	4	2	4	non	oui	4	tole	beaucoup	non	non	137.73	sec	51
Cada centre	4	4	5	2007-12-01	0	1	59	2.45238095238095	5	0	4	non	oui	4	tole	beaucoup	non	non	137.73	sec	51
Cada centre	4	4	6	2008-01-12	0	1	52	0.238095238095238	0	0	4	non	oui	4	tole	beaucoup	non	non	137.73	sec	51
Cada centre	4	4	7	2008-02-23	0	0	41	0	0	0	4	non	oui	4	tole	beaucoup	non	non	137.73	sec	51
Cada centre	4	1	8	2008-04-05	0	1	59	0.595238095238095	1	0	4	non	oui	4	tole	beaucoup	non	non	137.73	sec	51
Cada centre	4	1	9	2008-05-16	1	1	110	15.2926829268293	2	1	4	non	oui	4	tole	beaucoup	non	non	137.73	sec	51
Cada centre	4	2	10	2008-06-28	0	7	39	44.3023255813954	5	3	4	non	oui	4	tole	beaucoup	non	non	137.73	sec	51
Cada centre	4	2	11	2008-08-09	0	4	58	29.1190476190476	2	0	4	non	oui	4	tole	beaucoup	non	non	137.73	sec	51
Cada centre	4	3	12	2008-09-20	0	0	40	7.38095238095238	0	3	4	non	oui	4	tole	beaucoup	non	non	137.73	sec	51
Cada centre	4	3	13	2008-11-01	0	2	31	29.9761904761905	4	2	4	non	oui	4	tole	beaucoup	non	non	137.73	sec	51
Cada centre	4	4	14	2008-12-13	0	1	43	13.2380952380952	1	0	4	non	oui	4	tole	beaucoup	non	non	137.73	sec	51
Cada centre	4	4	15	2009-01-24	0	0	0	0	0	0	4	non	oui	4	tole	beaucoup	non	non	137.73	sec	51
Cada centre	4	1	16	2009-03-05	0	0	7	2.375	1	0	4	non	oui	4	tole	beaucoup	non	non	137.73	sec	51
Cada centre	4	1	17	2009-04-18	0	0	0	4.63636363636364	3	0	4	non	oui	4	tole	beaucoup	non	non	137.73	sec	51
Cada centre	4	1	18	2009-05-30	0	0	9	19.3333333333333	2	1	4	non	oui	4	tole	beaucoup	non	non	137.73	sec	51
Cada centre	4	2	19	2009-07-11	2	5	23	41.2142857142857	3	3	4	non	oui	4	tole	beaucoup	non	non	137.73	sec	51
Cada centre	5	3	3	2007-09-08	1	3	18	2.17241379310345	4	3	6	non	oui	3	tole	aucun	non	non	136	sec	43
Cada centre	5	3	4	2007-10-20	0	5	102	4.61904761904762	4	2	6	non	oui	3	tole	aucun	non	non	136	sec	43
Cada centre	5	4	5	2007-12-01	0	1	39	2.45238095238095	5	0	6	non	oui	3	tole	aucun	non	non	136	sec	43
Cada centre	5	4	6	2008-01-12	0	0	24	0.238095238095238	0	0	6	non	oui	3	tole	aucun	non	non	136	sec	43
Cada centre	5	4	7	2008-02-23	0	1	18	0	0	0	6	non	oui	3	tole	aucun	non	non	136	sec	43
Cada centre	5	1	8	2008-04-05	0	1	13	0.595238095238095	1	0	6	non	oui	3	tole	aucun	non	non	136	sec	43
Cada centre	5	1	9	2008-05-16	0	6	103	15.2926829268293	2	1	6	non	oui	3	tole	aucun	non	non	136	sec	43
Cada centre	5	2	10	2008-06-28	0	2	36	44.3023255813954	5	3	6	non	oui	3	tole	aucun	non	non	136	sec	43
Cada centre	5	2	11	2008-08-09	0	1	37	29.1190476190476	2	0	6	non	oui	3	tole	aucun	non	non	136	sec	43
Cada centre	5	3	12	2008-09-20	0	0	35	7.38095238095238	0	3	6	non	oui	3	tole	aucun	non	non	136	sec	43
Cada centre	5	3	13	2008-11-01	0	7	25	29.9761904761905	4	2	6	non	oui	3	tole	aucun	non	non	136	sec	43
Cada centre	5	4	14	2008-12-13	0	1	43	13.2380952380952	1	0	6	non	oui	3	tole	aucun	non	non	136	sec	43
Cada centre	5	4	15	2009-01-24	0	0	0	0	0	0	6	non	oui	3	tole	aucun	non	non	136	sec	43
Cada centre	5	1	16	2009-03-05	0	0	6	2.375	1	0	6	non	oui	3	tole	aucun	non	non	136	sec	43
Cada centre	5	1	17	2009-04-18	0	0	4	4.63636363636364	3	0	6	non	oui	3	tole	aucun	non	non	136	sec	43
Cada centre	5	1	18	2009-05-30	2	40	178	19.3333333333333	2	1	6	non	oui	3	tole	aucun	non	non	136	sec	43
Cada centre	5	2	19	2009-07-11	2	31	196	41.2142857142857	3	3	6	non	oui	3	tole	aucun	non	non	136	sec	43
Dohinonko	1	3	3	2007-09-08	1	8	31	2.82758620689655	4	2	4	non	oui	4	tole	aucun	non	non	137.324	sec	56
Dohinonko	1	3	4	2007-10-20	0	3	52	3.28571428571429	3	2	4	non	oui	4	tole	aucun	non	non	137.324	sec	56
Dohinonko	1	4	5	2007-12-01	0	3	54	1.35714285714286	4	0	4	non	oui	4	tole	aucun	non	non	137.324	sec	56
Dohinonko	1	4	6	2008-01-12	0	2	42	0.5	1	0	4	non	oui	4	tole	aucun	non	non	137.324	sec	56
Dohinonko	1	4	7	2008-02-23	0	0	19	0	0	0	4	non	oui	4	tole	aucun	non	non	137.324	sec	56
Dohinonko	1	1	8	2008-04-05	0	2	16	0.5	1	1	4	non	oui	4	tole	aucun	non	non	137.324	sec	56
Dohinonko	1	1	9	2008-05-16	0	0	60	1.63414634146341	2	1	4	non	oui	4	tole	aucun	non	non	137.324	sec	56
Dohinonko	1	2	10	2008-06-28	4	65	136	6	5	2	4	non	oui	4	tole	aucun	non	non	137.324	sec	56
Dohinonko	1	2	11	2008-08-09	0	51	106	3.5	1	1	4	non	oui	4	tole	aucun	non	non	137.324	sec	56
Dohinonko	1	3	12	2008-09-20	0	7	80	1.26190476190476	1	1	4	non	oui	4	tole	aucun	non	non	137.324	sec	56
Dohinonko	1	3	13	2008-11-01	0	5	29	5.83333333333333	4	2	4	non	oui	4	tole	aucun	non	non	137.324	sec	56
Dohinonko	1	4	14	2008-12-13	0	0	28	1.42857142857143	1	0	4	non	oui	4	tole	aucun	non	non	137.324	sec	56
Dohinonko	1	4	15	2009-01-24	0	0	0	0	0	0	4	non	oui	4	tole	aucun	non	non	137.324	sec	56
Dohinonko	1	1	16	2009-03-05	0	0	0	0.1	0	0	4	non	oui	4	tole	aucun	non	non	137.324	sec	56
Dohinonko	1	1	17	2009-04-18	0	1	9	1.47727272727273	2	1	4	non	oui	4	tole	aucun	non	non	137.324	sec	56
Dohinonko	1	1	18	2009-05-30	0	3	29	2.9047619047619	1	1	4	non	oui	4	tole	aucun	non	non	137.324	sec	56
Dohinonko	1	2	19	2009-07-11	4	60	119	5	1	3	4	non	oui	4	tole	aucun	non	non	137.324	sec	56
Dohinonko	2	3	3	2007-09-08	1	4	38	2.82758620689655	4	2	7	non	non	5	tole	beaucoup	non	non	130.027	sec	70
Dohinonko	2	3	4	2007-10-20	0	1	89	3.28571428571429	3	2	7	non	non	5	tole	beaucoup	non	non	130.027	sec	70
Dohinonko	2	4	5	2007-12-01	0	0	134	1.35714285714286	4	0	7	non	non	5	tole	beaucoup	non	non	130.027	sec	70
Dohinonko	2	4	6	2008-01-12	0	0	9	0.5	1	0	7	non	non	5	tole	beaucoup	non	non	130.027	sec	70
Dohinonko	2	4	7	2008-02-23	0	0	18	0	0	0	7	non	non	5	tole	beaucoup	non	non	130.027	sec	70
Dohinonko	2	1	8	2008-04-05	0	0	7	0.5	1	1	7	non	non	5	tole	beaucoup	non	non	130.027	sec	70
Dohinonko	2	1	9	2008-05-16	0	0	78	1.63414634146341	2	1	7	non	non	5	tole	beaucoup	non	non	130.027	sec	70
Dohinonko	2	2	10	2008-06-28	2	10	41	6	5	2	7	non	non	5	tole	beaucoup	non	non	130.027	sec	70
Dohinonko	2	2	11	2008-08-09	3	13	58	3.5	1	1	7	non	non	5	tole	beaucoup	non	non	130.027	sec	70
Dohinonko	2	3	12	2008-09-20	0	1	28	1.26190476190476	1	1	7	non	non	5	tole	beaucoup	non	non	130.027	sec	70
Dohinonko	2	3	13	2008-11-01	0	0	45	5.83333333333333	4	2	7	non	non	5	tole	beaucoup	non	non	130.027	sec	70
Dohinonko	2	4	14	2008-12-13	0	0	27	1.42857142857143	1	0	7	non	non	5	tole	beaucoup	non	non	130.027	sec	70
Dohinonko	2	4	15	2009-01-24	0	0	0	0	0	0	7	non	non	5	tole	beaucoup	non	non	130.027	sec	70
Dohinonko	2	1	16	2009-03-05	0	0	4	0.1	0	0	7	non	non	5	tole	beaucoup	non	non	130.027	sec	70
Dohinonko	2	1	17	2009-04-18	0	0	0	1.47727272727273	2	1	7	non	non	5	tole	beaucoup	non	non	130.027	sec	70
Dohinonko	2	1	18	2009-05-30	0	1	12	2.9047619047619	1	1	7	non	non	5	tole	beaucoup	non	non	130.027	sec	70
Dohinonko	2	2	19	2009-07-11	0	38	163	5	1	3	7	non	non	5	tole	beaucoup	non	non	130.027	sec	70
Dohinonko	3	3	3	2007-09-08	1	3	15	2.82758620689655	4	2	4	non	non	5	tole	peu	non	non	130.838	sec	38
Dohinonko	3	3	4	2007-10-20	0	0	29	3.28571428571429	3	2	4	non	non	5	tole	peu	non	non	130.838	sec	38
Dohinonko	3	4	5	2007-12-01	0	0	33	1.35714285714286	4	0	4	non	non	5	tole	peu	non	non	130.838	sec	38
Dohinonko	3	4	6	2008-01-12	0	0	20	0.5	1	0	4	non	non	5	tole	peu	non	non	130.838	sec	38
Dohinonko	3	4	7	2008-02-23	0	0	19	0	0	0	4	non	non	5	tole	peu	non	non	130.838	sec	38
Dohinonko	3	1	8	2008-04-05	0	0	15	0.5	1	1	4	non	non	5	tole	peu	non	non	130.838	sec	38
Dohinonko	4	1	9	2008-05-16	0	0	57	1.63414634146341	2	1	4	non	non	2	paille	aucun	non	non	153.676	sec	36
Dohinonko	4	2	10	2008-06-28	1	20	49	6	5	2	4	non	non	2	paille	aucun	non	non	153.676	sec	36
Dohinonko	4	2	11	2008-08-09	4	22	66	3.5	1	1	4	non	non	2	paille	aucun	non	non	153.676	sec	36
Dohinonko	4	3	12	2008-09-20	0	1	44	1.26190476190476	1	1	4	non	non	2	paille	aucun	non	non	153.676	sec	36
Dohinonko	4	3	13	2008-11-01	0	0	6	5.83333333333333	4	2	4	non	non	2	paille	aucun	non	non	153.676	sec	36
Dohinonko	4	4	14	2008-12-13	0	0	7	1.42857142857143	1	0	4	non	non	2	paille	aucun	non	non	153.676	sec	36
Dohinonko	4	4	15	2009-01-24	0	0	0	0	0	0	4	non	non	2	paille	aucun	non	non	153.676	sec	36
Dohinonko	4	1	16	2009-03-05	0	0	4	0.1	0	0	4	non	non	2	paille	aucun	non	non	153.676	sec	36
Dohinonko	4	1	17	2009-04-18	0	1	6	1.47727272727273	2	1	4	non	non	2	paille	aucun	non	non	153.676	sec	36
Dohinonko	4	1	18	2009-05-30	2	3	79	2.9047619047619	1	1	4	non	non	2	paille	aucun	non	non	153.676	sec	36
Dohinonko	4	2	19	2009-07-11	4	29	91	5	1	3	4	non	non	2	paille	aucun	non	non	153.676	sec	36
Dohinonko	5	3	3	2007-09-08	0	2	39	2.82758620689655	4	2	7	non	non	5	tole	aucun	non	non	149.865	sec	42
Dohinonko	5	3	4	2007-10-20	0	2	93	3.28571428571429	3	2	7	non	non	5	tole	aucun	non	non	149.865	sec	42
Dohinonko	5	4	5	2007-12-01	0	0	49	1.35714285714286	4	0	7	non	non	5	tole	aucun	non	non	149.865	sec	42
Dohinonko	5	4	6	2008-01-12	0	0	13	0.5	1	0	7	non	non	5	tole	aucun	non	non	149.865	sec	42
Dohinonko	5	4	7	2008-02-23	0	0	5	0	0	0	7	non	non	5	tole	aucun	non	non	149.865	sec	42
Dohinonko	5	1	8	2008-04-05	0	0	13	0.5	1	1	7	non	non	5	tole	aucun	non	non	149.865	sec	42
Dohinonko	5	1	9	2008-05-16	0	0	42	1.63414634146341	2	1	7	non	non	5	tole	aucun	non	non	149.865	sec	42
Dohinonko	5	2	10	2008-06-28	0	4	29	6	5	2	7	non	non	5	tole	aucun	non	non	149.865	sec	42
Dohinonko	5	2	11	2008-08-09	3	13	66	3.5	1	1	7	non	non	5	tole	aucun	non	non	149.865	sec	42
Dohinonko	5	3	12	2008-09-20	0	1	70	1.26190476190476	1	1	7	non	non	5	tole	aucun	non	non	149.865	sec	42
Dohinonko	5	3	13	2008-11-01	0	0	8	5.83333333333333	4	2	7	non	non	5	tole	aucun	non	non	149.865	sec	42
Dohinonko	5	4	14	2008-12-13	0	1	24	1.42857142857143	1	0	7	non	non	5	tole	aucun	non	non	149.865	sec	42
Dohinonko	5	4	15	2009-01-24	0	0	0	0	0	0	7	non	non	5	tole	aucun	non	non	149.865	sec	42
Dohinonko	5	1	16	2009-03-05	0	0	0	0.1	0	0	7	non	non	5	tole	aucun	non	non	149.865	sec	42
Dohinonko	5	1	17	2009-04-18	0	0	4	1.47727272727273	2	1	7	non	non	5	tole	aucun	non	non	149.865	sec	42
Dohinonko	5	1	18	2009-05-30	0	2	109	2.9047619047619	1	1	7	non	non	5	tole	aucun	non	non	149.865	sec	42
Dohinonko	5	2	19	2009-07-11	4	31	55	5	1	3	7	non	non	5	tole	aucun	non	non	149.865	sec	42
Gbedjougo	1	3	3	2007-09-14	0	0	177	3.17142857142857	5	0	5	oui	non	3	tole	aucun	non	non	115.162	sec	29
Gbedjougo	1	3	4	2007-10-26	0	0	481	2.14285714285714	3	1	5	oui	non	3	tole	aucun	non	non	115.162	sec	29
Gbedjougo	1	4	5	2007-12-07	0	0	63	1.78571428571429	2	1	5	oui	non	3	tole	aucun	non	non	115.162	sec	29
Gbedjougo	1	4	6	2008-01-18	0	1	26	0.833333333333333	0	1	5	oui	non	3	tole	aucun	non	non	115.162	sec	29
Gbedjougo	1	1	7	2008-03-01	0	0	14	0.0952380952380952	0	0	5	oui	non	3	tole	aucun	non	non	115.162	sec	29
Gbedjougo	1	1	8	2008-04-11	0	1	41	0.666666666666667	0	1	5	oui	non	3	tole	aucun	non	non	115.162	sec	29
Gbedjougo	1	1	9	2008-05-23	0	0	96	25.780487804878	4	1	5	oui	non	3	tole	aucun	non	non	115.162	sec	29
Gbedjougo	1	2	10	2008-07-04	1	14	79	40.9767441860465	3	0	5	oui	non	3	tole	aucun	non	non	115.162	sec	29
Gbedjougo	1	2	11	2008-08-15	0	4	130	10.6428571428571	0	1	5	oui	non	3	tole	aucun	non	non	115.162	sec	29
Gbedjougo	1	3	12	2008-09-26	0	4	95	15.9761904761905	3	1	5	oui	non	3	tole	aucun	non	non	115.162	sec	29
Gbedjougo	1	3	13	2008-11-07	0	1	92	23.7142857142857	4	0	5	oui	non	3	tole	aucun	non	non	115.162	sec	29
Gbedjougo	1	4	14	2008-12-19	0	0	56	5.16666666666667	0	0	5	oui	non	3	tole	aucun	non	non	115.162	sec	29
Gbedjougo	1	4	15	2009-01-30	0	0	0	0	0	0	5	oui	non	3	tole	aucun	non	non	115.162	sec	29
Gbedjougo	1	1	16	2009-03-14	0	0	9	0.725	0	1	5	oui	non	3	tole	aucun	non	non	115.162	sec	29
Gbedjougo	1	1	17	2009-04-24	0	2	12	15.5	2	2	5	oui	non	3	tole	aucun	non	non	115.162	sec	29
Gbedjougo	1	2	18	2009-06-05	0	9	108	18.2857142857143	2	2	5	oui	non	3	tole	aucun	non	non	115.162	sec	29
Gbedjougo	1	2	19	2009-07-17	2	22	122	35.4285714285714	2	1	5	oui	non	3	tole	aucun	non	non	115.162	sec	29
Gbedjougo	2	3	3	2007-09-14	0	2	165	3.17142857142857	5	0	6	oui	oui	1	tole	peu	non	non	125.324	sec	45
Gbedjougo	2	3	4	2007-10-26	0	0	417	2.14285714285714	3	1	6	oui	oui	1	tole	peu	non	non	125.324	sec	45
Gbedjougo	2	4	5	2007-12-07	0	0	150	1.78571428571429	2	1	6	oui	oui	1	tole	peu	non	non	125.324	sec	45
Gbedjougo	2	4	6	2008-01-18	0	0	49	0.833333333333333	0	1	6	oui	oui	1	tole	peu	non	non	125.324	sec	45
Gbedjougo	2	1	7	2008-03-01	0	1	13	0.0952380952380952	0	0	6	oui	oui	1	tole	peu	non	non	125.324	sec	45
Gbedjougo	2	1	8	2008-04-11	0	0	9	0.666666666666667	0	1	6	oui	oui	1	tole	peu	non	non	125.324	sec	45
Gbedjougo	2	1	9	2008-05-23	0	1	75	25.780487804878	4	1	6	oui	oui	1	tole	peu	non	non	125.324	sec	45
Gbedjougo	2	2	10	2008-07-04	3	36	146	40.9767441860465	3	0	6	oui	oui	1	tole	peu	non	non	125.324	sec	45
Gbedjougo	2	2	11	2008-08-15	0	6	158	10.6428571428571	0	1	6	oui	oui	1	tole	peu	non	non	125.324	sec	45
Gbedjougo	2	3	12	2008-09-26	0	1	121	15.9761904761905	3	1	6	oui	oui	1	tole	peu	non	non	125.324	sec	45
Gbedjougo	2	3	13	2008-11-07	0	4	154	23.7142857142857	4	0	6	oui	oui	1	tole	peu	non	non	125.324	sec	45
Gbedjougo	2	4	14	2008-12-19	0	0	55	5.16666666666667	0	0	6	oui	oui	1	tole	peu	non	non	125.324	sec	45
Gbedjougo	2	4	15	2009-01-30	0	0	0	0	0	0	6	oui	oui	1	tole	peu	non	non	125.324	sec	45
Gbedjougo	2	1	16	2009-03-14	0	0	16	0.725	0	1	6	oui	oui	1	tole	peu	non	non	125.324	sec	45
Gbedjougo	2	1	17	2009-04-24	0	2	17	15.5	2	2	6	oui	oui	1	tole	peu	non	non	125.324	sec	45
Gbedjougo	2	2	18	2009-06-05	0	4	25	18.2857142857143	2	2	6	oui	oui	1	tole	peu	non	non	125.324	sec	45
Gbedjougo	2	2	19	2009-07-17	7	87	142	35.4285714285714	2	1	6	oui	oui	1	tole	peu	non	non	125.324	sec	45
Gbedjougo	3	3	3	2007-09-14	0	0	210	3.17142857142857	5	0	3	oui	oui	3	tole	aucun	non	non	143.135	humide	49
Gbedjougo	4	3	4	2007-10-26	0	0	384	2.14285714285714	3	1	2	oui	oui	2	paille	peu	non	non	125.865	sec	43
Gbedjougo	4	4	5	2007-12-07	0	1	87	1.78571428571429	2	1	2	oui	oui	2	paille	peu	non	non	125.865	sec	43
Gbedjougo	4	4	6	2008-01-18	0	0	74	0.833333333333333	0	1	2	oui	oui	2	paille	peu	non	non	125.865	sec	43
Gbedjougo	4	1	7	2008-03-01	0	0	11	0.0952380952380952	0	0	2	oui	oui	2	paille	peu	non	non	125.865	sec	43
Gbedjougo	4	1	8	2008-04-11	0	0	44	0.666666666666667	0	1	2	oui	oui	2	paille	peu	non	non	125.865	sec	43
Gbedjougo	4	1	9	2008-05-23	0	5	45	25.780487804878	4	1	2	oui	oui	2	paille	peu	non	non	125.865	sec	43
Gbedjougo	4	2	10	2008-07-04	1	28	103	40.9767441860465	3	0	2	oui	oui	2	paille	peu	non	non	125.865	sec	43
Gbedjougo	4	2	11	2008-08-15	0	4	162	10.6428571428571	0	1	2	oui	oui	2	paille	peu	non	non	125.865	sec	43
Gbedjougo	4	3	12	2008-09-26	0	1	84	15.9761904761905	3	1	2	oui	oui	2	paille	peu	non	non	125.865	sec	43
Gbedjougo	4	3	13	2008-11-07	0	2	162	23.7142857142857	4	0	2	oui	oui	2	paille	peu	non	non	125.865	sec	43
Gbedjougo	4	4	14	2008-12-19	0	0	63	5.16666666666667	0	0	2	oui	oui	2	paille	peu	non	non	125.865	sec	43
Gbedjougo	4	4	15	2009-01-30	0	0	0	0	0	0	2	oui	oui	2	paille	peu	non	non	125.865	sec	43
Gbedjougo	4	1	16	2009-03-14	0	0	16	0.725	0	1	2	oui	oui	2	paille	peu	non	non	125.865	sec	43
Gbedjougo	4	1	17	2009-04-24	0	1	8	15.5	2	2	2	oui	oui	2	paille	peu	non	non	125.865	sec	43
Gbedjougo	4	2	18	2009-06-05	0	5	79	18.2857142857143	2	2	2	oui	oui	2	paille	peu	non	non	125.865	sec	43
Gbedjougo	4	2	19	2009-07-17	4	15	99	35.4285714285714	2	1	2	oui	oui	2	paille	peu	non	non	125.865	sec	43
Gbedjougo	5	3	3	2007-09-14	0	1	86	3.17142857142857	5	0	3	oui	non	3	tole	aucun	non	non	151.784	humide	49
Gbedjougo	6	3	4	2007-10-26	0	1	405	2.14285714285714	3	1	3	non	oui	4	tole	beaucoup	non	non	125.486	sec	30
Gbedjougo	6	4	5	2007-12-07	0	0	164	1.78571428571429	2	1	3	non	oui	4	tole	beaucoup	non	non	125.486	sec	30
Gbedjougo	6	4	6	2008-01-18	0	0	143	0.833333333333333	0	1	3	non	oui	4	tole	beaucoup	non	non	125.486	sec	30
Gbedjougo	6	1	7	2008-03-01	0	0	10	0.0952380952380952	0	0	3	non	oui	4	tole	beaucoup	non	non	125.486	sec	30
Gbedjougo	6	1	8	2008-04-11	0	0	29	0.666666666666667	0	1	3	non	oui	4	tole	beaucoup	non	non	125.486	sec	30
Gbedjougo	6	1	9	2008-05-23	0	2	52	25.780487804878	4	1	3	non	oui	4	tole	beaucoup	non	non	125.486	sec	30
Gbedjougo	6	2	10	2008-07-04	0	6	98	40.9767441860465	3	0	3	non	oui	4	tole	beaucoup	non	non	125.486	sec	30
Gbedjougo	6	2	11	2008-08-15	1	4	88	10.6428571428571	0	1	3	non	oui	4	tole	beaucoup	non	non	125.486	sec	30
Gbedjougo	6	3	12	2008-09-26	0	0	39	15.9761904761905	3	1	3	non	oui	4	tole	beaucoup	non	non	125.486	sec	30
Gbedjougo	6	3	13	2008-11-07	0	0	121	23.7142857142857	4	0	3	non	oui	4	tole	beaucoup	non	non	125.486	sec	30
Gbedjougo	6	4	14	2008-12-19	0	0	57	5.16666666666667	0	0	3	non	oui	4	tole	beaucoup	non	non	125.486	sec	30
Gbedjougo	6	4	15	2009-01-30	0	0	0	0	0	0	3	non	oui	4	tole	beaucoup	non	non	125.486	sec	30
Gbedjougo	6	1	16	2009-03-14	0	0	21	0.725	0	1	3	non	oui	4	tole	beaucoup	non	non	125.486	sec	30
Gbedjougo	6	1	17	2009-04-24	0	0	4	15.5	2	2	3	non	oui	4	tole	beaucoup	non	non	125.486	sec	30
Gbedjougo	6	2	18	2009-06-05	0	1	46	18.2857142857143	2	2	3	non	oui	4	tole	beaucoup	non	non	125.486	sec	30
Gbedjougo	6	2	19	2009-07-17	1	28	133	35.4285714285714	2	1	3	non	oui	4	tole	beaucoup	non	non	125.486	sec	30
Gbetaga	1	3	3	2007-09-11	1	4	27	3	7	2	4	oui	non	2	tole	aucun	non	non	146.054	sec	45
Gbetaga	1	3	4	2007-10-23	0	4	72	5.11904761904762	2	1	4	oui	non	2	tole	aucun	non	non	146.054	sec	45
Gbetaga	1	4	5	2007-12-04	0	6	31	1.66666666666667	1	1	4	oui	non	2	tole	aucun	non	non	146.054	sec	45
Gbetaga	1	4	6	2008-01-15	0	1	8	1.07142857142857	0	0	4	oui	non	2	tole	aucun	non	non	146.054	sec	45
Gbetaga	1	4	7	2008-02-26	0	0	0	0	0	0	4	oui	non	2	tole	aucun	non	non	146.054	sec	45
Gbetaga	1	1	8	2008-04-08	1	5	14	0.904761904761905	0	0	4	oui	non	2	tole	aucun	non	non	146.054	sec	45
Gbetaga	1	1	9	2008-05-20	0	0	38	32.2682926829268	3	0	4	oui	non	2	tole	aucun	non	non	146.054	sec	45
Gbetaga	1	2	10	2008-07-01	0	10	28	45.8372093023256	7	1	4	oui	non	2	tole	aucun	non	non	146.054	sec	45
Gbetaga	1	2	11	2008-08-12	0	3	56	43.5238095238095	2	0	4	oui	non	2	tole	aucun	non	non	146.054	sec	45
Gbetaga	1	3	12	2008-09-23	0	5	35	22.6904761904762	4	1	4	oui	non	2	tole	aucun	non	non	146.054	sec	45
Gbetaga	1	3	13	2008-11-04	2	7	21	62.5952380952381	7	0	4	oui	non	2	tole	aucun	non	non	146.054	sec	45
Gbetaga	1	4	14	2008-12-16	0	8	22	13.5	2	0	4	oui	non	2	tole	aucun	non	non	146.054	sec	45
Gbetaga	1	4	15	2009-01-27	0	1	4	0.714285714285714	0	0	4	oui	non	2	tole	aucun	non	non	146.054	sec	45
Gbetaga	1	1	16	2009-03-10	0	1	4	5.375	2	0	4	oui	non	2	tole	aucun	non	non	146.054	sec	45
Gbetaga	1	1	17	2009-04-21	0	1	10	11.1363636363636	2	1	4	oui	non	2	tole	aucun	non	non	146.054	sec	45
Gbetaga	1	1	18	2009-05-02	2	10	57	55.4761904761905	4	0	4	oui	non	2	tole	aucun	non	non	146.054	sec	45
Gbetaga	1	2	19	2009-07-14	3	40	75	82	6	0	4	oui	non	2	tole	aucun	non	non	146.054	sec	45
Gbetaga	2	3	3	2007-09-11	1	7	36	3	7	2	4	non	non	2	tole	beaucoup	non	non	152.486	sec	38
Gbetaga	2	3	4	2007-10-23	2	8	66	5.11904761904762	2	1	4	non	non	2	tole	beaucoup	non	non	152.486	sec	38
Gbetaga	2	4	5	2007-12-04	0	4	12	1.66666666666667	1	1	4	non	non	2	tole	beaucoup	non	non	152.486	sec	38
Gbetaga	2	4	6	2008-01-15	0	2	6	1.07142857142857	0	0	4	non	non	2	tole	beaucoup	non	non	152.486	sec	38
Gbetaga	2	4	7	2008-02-26	0	0	2	0	0	0	4	non	non	2	tole	beaucoup	non	non	152.486	sec	38
Gbetaga	2	1	8	2008-04-08	0	3	14	0.904761904761905	0	0	4	non	non	2	tole	beaucoup	non	non	152.486	sec	38
Gbetaga	2	1	9	2008-05-20	1	8	41	32.2682926829268	3	0	4	non	non	2	tole	beaucoup	non	non	152.486	sec	38
Gbetaga	2	2	10	2008-07-01	1	8	35	45.8372093023256	7	1	4	non	non	2	tole	beaucoup	non	non	152.486	sec	38
Gbetaga	2	2	11	2008-08-12	2	11	83	43.5238095238095	2	0	4	non	non	2	tole	beaucoup	non	non	152.486	sec	38
Gbetaga	2	3	12	2008-09-23	1	3	26	22.6904761904762	4	1	4	non	non	2	tole	beaucoup	non	non	152.486	sec	38
Gbetaga	2	3	13	2008-11-04	0	8	32	62.5952380952381	7	0	4	non	non	2	tole	beaucoup	non	non	152.486	sec	38
Gbetaga	2	4	14	2008-12-16	2	21	41	13.5	2	0	4	non	non	2	tole	beaucoup	non	non	152.486	sec	38
Gbetaga	2	4	15	2009-01-27	0	2	8	0.714285714285714	0	0	4	non	non	2	tole	beaucoup	non	non	152.486	sec	38
Gbetaga	2	1	16	2009-03-10	0	1	7	5.375	2	0	4	non	non	2	tole	beaucoup	non	non	152.486	sec	38
Gbetaga	2	1	17	2009-04-21	0	1	37	11.1363636363636	2	1	4	non	non	2	tole	beaucoup	non	non	152.486	sec	38
Gbetaga	2	1	18	2009-05-02	0	4	78	55.4761904761905	4	0	4	non	non	2	tole	beaucoup	non	non	152.486	sec	38
Gbetaga	2	2	19	2009-07-14	2	25	66	82	6	0	4	non	non	2	tole	beaucoup	non	non	152.486	sec	38
Gbetaga	3	3	3	2007-09-11	1	7	20	3	7	2	1	non	non	2	tole	beaucoup	non	non	139.027	sec	38
Gbetaga	3	3	4	2007-10-23	0	3	112	5.11904761904762	2	1	1	non	non	2	tole	beaucoup	non	non	139.027	sec	38
Gbetaga	3	4	5	2007-12-04	0	2	18	1.66666666666667	1	1	1	non	non	2	tole	beaucoup	non	non	139.027	sec	38
Gbetaga	3	4	6	2008-01-15	0	3	9	1.07142857142857	0	0	1	non	non	2	tole	beaucoup	non	non	139.027	sec	38
Gbetaga	3	4	7	2008-02-26	0	0	5	0	0	0	1	non	non	2	tole	beaucoup	non	non	139.027	sec	38
Gbetaga	3	1	8	2008-04-08	0	0	16	0.904761904761905	0	0	1	non	non	2	tole	beaucoup	non	non	139.027	sec	38
Gbetaga	3	1	9	2008-05-20	1	1	39	32.2682926829268	3	0	1	non	non	2	tole	beaucoup	non	non	139.027	sec	38
Gbetaga	3	2	10	2008-07-01	1	9	36	45.8372093023256	7	1	1	non	non	2	tole	beaucoup	non	non	139.027	sec	38
Gbetaga	3	2	11	2008-08-12	0	0	31	43.5238095238095	2	0	1	non	non	2	tole	beaucoup	non	non	139.027	sec	38
Gbetaga	3	3	12	2008-09-23	0	1	39	22.6904761904762	4	1	1	non	non	2	tole	beaucoup	non	non	139.027	sec	38
Gbetaga	3	3	13	2008-11-04	0	8	30	62.5952380952381	7	0	1	non	non	2	tole	beaucoup	non	non	139.027	sec	38
Gbetaga	3	4	14	2008-12-16	1	5	29	13.5	2	0	1	non	non	2	tole	beaucoup	non	non	139.027	sec	38
Gbetaga	3	4	15	2009-01-27	0	1	1	0.714285714285714	0	0	1	non	non	2	tole	beaucoup	non	non	139.027	sec	38
Gbetaga	3	1	16	2009-03-10	0	1	3	5.375	2	0	1	non	non	2	tole	beaucoup	non	non	139.027	sec	38
Gbetaga	3	1	17	2009-04-21	0	5	34	11.1363636363636	2	1	1	non	non	2	tole	beaucoup	non	non	139.027	sec	38
Gbetaga	3	1	18	2009-05-02	0	10	132	55.4761904761905	4	0	1	non	non	2	tole	beaucoup	non	non	139.027	sec	38
Gbetaga	3	2	19	2009-07-14	6	48	229	82	6	0	1	non	non	2	tole	beaucoup	non	non	139.027	sec	38
Gbetaga	4	3	3	2007-09-11	1	26	72	3	7	2	3	non	oui	3	tole	aucun	non	non	139.027	sec	56
Gbetaga	4	3	4	2007-10-23	0	5	196	5.11904761904762	2	1	3	non	oui	3	tole	aucun	non	non	139.027	sec	56
Gbetaga	4	4	5	2007-12-04	0	7	32	1.66666666666667	1	1	3	non	oui	3	tole	aucun	non	non	139.027	sec	56
Gbetaga	4	4	6	2008-01-15	0	1	13	1.07142857142857	0	0	3	non	oui	3	tole	aucun	non	non	139.027	sec	56
Gbetaga	4	4	7	2008-02-26	0	0	1	0	0	0	3	non	oui	3	tole	aucun	non	non	139.027	sec	56
Gbetaga	4	1	8	2008-04-08	0	0	0	0.904761904761905	0	0	3	non	oui	3	tole	aucun	non	non	139.027	sec	56
Gbetaga	4	1	9	2008-05-20	0	0	62	32.2682926829268	3	0	3	non	oui	3	tole	aucun	non	non	139.027	sec	56
Gbetaga	4	2	10	2008-07-01	0	14	52	45.8372093023256	7	1	3	non	oui	3	tole	aucun	non	non	139.027	sec	56
Gbetaga	4	2	11	2008-08-12	9	25	76	43.5238095238095	2	0	3	non	oui	3	tole	aucun	non	non	139.027	sec	56
Gbetaga	4	3	12	2008-09-23	0	5	67	22.6904761904762	4	1	3	non	oui	3	tole	aucun	non	non	139.027	sec	56
Gbetaga	4	3	13	2008-11-04	0	10	47	62.5952380952381	7	0	3	non	oui	3	tole	aucun	non	non	139.027	sec	56
Gbetaga	4	4	14	2008-12-16	0	1	5	13.5	2	0	3	non	oui	3	tole	aucun	non	non	139.027	sec	56
Gbetaga	4	4	15	2009-01-27	0	10	12	0.714285714285714	0	0	3	non	oui	3	tole	aucun	non	non	139.027	sec	56
Gbetaga	4	1	16	2009-03-10	0	6	13	5.375	2	0	3	non	oui	3	tole	aucun	non	non	139.027	sec	56
Gbetaga	4	1	17	2009-04-21	0	2	22	11.1363636363636	2	1	3	non	oui	3	tole	aucun	non	non	139.027	sec	56
Gbetaga	4	1	18	2009-05-02	0	3	91	55.4761904761905	4	0	3	non	oui	3	tole	aucun	non	non	139.027	sec	56
Gbetaga	4	2	19	2009-07-14	3	57	187	82	6	0	3	non	oui	3	tole	aucun	non	non	139.027	sec	56
Houngo	1	3	3	2007-09-14	0	3	63	3.11428571428571	6	0	6	oui	non	1	tole	aucun	non	oui	145.459	humide	45
Houngo	1	3	4	2007-10-26	0	0	149	2.16666666666667	3	0	6	oui	non	1	tole	aucun	non	oui	145.459	humide	45
Houngo	1	4	5	2007-12-07	0	0	90	1.26190476190476	3	1	6	oui	non	1	tole	aucun	non	oui	145.459	humide	45
Houngo	1	4	6	2008-01-18	0	0	51	0.404761904761905	0	0	6	oui	non	1	tole	aucun	non	oui	145.459	humide	45
Houngo	1	1	7	2008-03-01	0	0	43	0	0	0	6	oui	non	1	tole	aucun	non	oui	145.459	humide	45
Houngo	1	1	8	2008-04-11	0	1	34	0.619047619047619	0	1	6	oui	non	1	tole	aucun	non	oui	145.459	humide	45
Houngo	1	1	9	2008-05-23	0	2	75	2.75609756097561	3	1	6	oui	non	1	tole	aucun	non	oui	145.459	humide	45
Houngo	1	2	10	2008-07-04	0	2	104	4.55813953488372	5	0	6	oui	non	1	tole	aucun	non	oui	145.459	humide	45
Houngo	1	2	11	2008-08-15	0	0	195	6.83333333333333	0	1	6	oui	non	1	tole	aucun	non	oui	145.459	humide	45
Houngo	1	3	12	2008-09-26	0	0	23	24.5952380952381	3	2	6	oui	non	1	tole	aucun	non	oui	145.459	humide	45
Houngo	1	3	13	2008-11-07	0	0	76	23.8571428571429	4	0	6	oui	non	1	tole	aucun	non	oui	145.459	humide	45
Houngo	1	4	14	2008-12-19	0	1	56	5.21428571428571	0	0	6	oui	non	1	tole	aucun	non	oui	145.459	humide	45
Houngo	1	4	15	2009-01-30	0	0	0	0	0	0	6	oui	non	1	tole	aucun	non	oui	145.459	humide	45
Houngo	1	1	16	2009-03-14	0	0	20	0.55	0	0	6	oui	non	1	tole	aucun	non	oui	145.459	humide	45
Houngo	1	1	17	2009-04-24	0	1	8	1.34090909090909	0	2	6	oui	non	1	tole	aucun	non	oui	145.459	humide	45
Houngo	1	2	18	2009-06-05	0	0	103	21.952380952381	4	1	6	oui	non	1	tole	aucun	non	oui	145.459	humide	45
Houngo	1	2	19	2009-07-17	0	4	89	48.7619047619048	4	1	6	oui	non	1	tole	aucun	non	oui	145.459	humide	45
Houngo	2	3	3	2007-09-14	0	3	44	3.11428571428571	6	0	6	oui	oui	2	paille	aucun	non	non	149.378	sec	42
Houngo	2	3	4	2007-10-26	0	1	308	2.16666666666667	3	0	6	oui	oui	2	paille	aucun	non	non	149.378	sec	42
Houngo	2	4	5	2007-12-07	0	0	96	1.26190476190476	3	1	6	oui	oui	2	paille	aucun	non	non	149.378	sec	42
Houngo	2	4	6	2008-01-18	0	0	82	0.404761904761905	0	0	6	oui	oui	2	paille	aucun	non	non	149.378	sec	42
Houngo	2	1	7	2008-03-01	0	0	25	0	0	0	6	oui	oui	2	paille	aucun	non	non	149.378	sec	42
Houngo	2	1	8	2008-04-11	0	0	27	0.619047619047619	0	1	6	oui	oui	2	paille	aucun	non	non	149.378	sec	42
Houngo	2	1	9	2008-05-23	0	3	104	2.75609756097561	3	1	6	oui	oui	2	paille	aucun	non	non	149.378	sec	42
Houngo	2	2	10	2008-07-04	0	3	91	4.55813953488372	5	0	6	oui	oui	2	paille	aucun	non	non	149.378	sec	42
Houngo	2	2	11	2008-08-15	0	3	181	6.83333333333333	0	1	6	oui	oui	2	paille	aucun	non	non	149.378	sec	42
Houngo	2	3	12	2008-09-26	0	1	86	24.5952380952381	3	2	6	oui	oui	2	paille	aucun	non	non	149.378	sec	42
Houngo	2	3	13	2008-11-07	0	0	177	23.8571428571429	4	0	6	oui	oui	2	paille	aucun	non	non	149.378	sec	42
Houngo	2	4	14	2008-12-19	0	0	59	5.21428571428571	0	0	6	oui	oui	2	paille	aucun	non	non	149.378	sec	42
Houngo	2	4	15	2009-01-30	0	0	0	0	0	0	6	oui	oui	2	paille	aucun	non	non	149.378	sec	42
Houngo	2	1	16	2009-03-14	0	0	17	0.55	0	0	6	oui	oui	2	paille	aucun	non	non	149.378	sec	42
Houngo	2	1	17	2009-04-24	0	0	24	1.34090909090909	0	2	6	oui	oui	2	paille	aucun	non	non	149.378	sec	42
Houngo	2	2	18	2009-06-05	0	2	98	21.952380952381	4	1	6	oui	oui	2	paille	aucun	non	non	149.378	sec	42
Houngo	2	2	19	2009-07-17	0	8	84	48.7619047619048	4	1	6	oui	oui	2	paille	aucun	non	non	149.378	sec	42
Houngo	3	3	3	2007-09-14	0	3	42	3.11428571428571	6	0	5	oui	non	4	tole	aucun	non	oui	143.541	humide	46
Houngo	3	3	4	2007-10-26	0	0	222	2.16666666666667	3	0	5	oui	non	4	tole	aucun	non	oui	143.541	humide	46
Houngo	3	4	5	2007-12-07	0	0	63	1.26190476190476	3	1	5	oui	non	4	tole	aucun	non	oui	143.541	humide	46
Houngo	3	4	6	2008-01-18	0	0	21	0.404761904761905	0	0	5	oui	non	4	tole	aucun	non	oui	143.541	humide	46
Houngo	3	1	7	2008-03-01	0	0	33	0	0	0	5	oui	non	4	tole	aucun	non	oui	143.541	humide	46
Houngo	3	1	8	2008-04-11	0	0	13	0.619047619047619	0	1	5	oui	non	4	tole	aucun	non	oui	143.541	humide	46
Houngo	3	1	9	2008-05-23	0	4	65	2.75609756097561	3	1	5	oui	non	4	tole	aucun	non	oui	143.541	humide	46
Houngo	3	2	10	2008-07-04	0	10	89	4.55813953488372	5	0	5	oui	non	4	tole	aucun	non	oui	143.541	humide	46
Houngo	3	2	11	2008-08-15	0	3	140	6.83333333333333	0	1	5	oui	non	4	tole	aucun	non	oui	143.541	humide	46
Houngo	3	3	12	2008-09-26	0	1	19	24.5952380952381	3	2	5	oui	non	4	tole	aucun	non	oui	143.541	humide	46
Houngo	3	3	13	2008-11-07	0	2	77	23.8571428571429	4	0	5	oui	non	4	tole	aucun	non	oui	143.541	humide	46
Houngo	3	4	14	2008-12-19	0	0	20	5.21428571428571	0	0	5	oui	non	4	tole	aucun	non	oui	143.541	humide	46
Houngo	3	4	15	2009-01-30	0	0	0	0	0	0	5	oui	non	4	tole	aucun	non	oui	143.541	humide	46
Houngo	3	1	16	2009-03-14	0	0	9	0.55	0	0	5	oui	non	4	tole	aucun	non	oui	143.541	humide	46
Houngo	3	1	17	2009-04-24	0	0	0	1.34090909090909	0	2	5	oui	non	4	tole	aucun	non	oui	143.541	humide	46
Houngo	3	2	18	2009-06-05	0	0	100	21.952380952381	4	1	5	oui	non	4	tole	aucun	non	oui	143.541	humide	46
Houngo	3	2	19	2009-07-17	0	6	33	48.7619047619048	4	1	5	oui	non	4	tole	aucun	non	oui	143.541	humide	46
Houngo	4	3	3	2007-09-14	0	6	42	3.11428571428571	6	0	5	non	non	2	tole	aucun	non	oui	122.351	humide	36
Houngo	4	3	4	2007-10-26	0	0	192	2.16666666666667	3	0	5	non	non	2	tole	aucun	non	oui	122.351	humide	36
Houngo	4	4	5	2007-12-07	0	0	68	1.26190476190476	3	1	5	non	non	2	tole	aucun	non	oui	122.351	humide	36
Houngo	4	4	6	2008-01-18	0	0	99	0.404761904761905	0	0	5	non	non	2	tole	aucun	non	oui	122.351	humide	36
Houngo	4	1	7	2008-03-01	0	0	29	0	0	0	5	non	non	2	tole	aucun	non	oui	122.351	humide	36
Houngo	4	1	8	2008-04-11	0	0	30	0.619047619047619	0	1	5	non	non	2	tole	aucun	non	oui	122.351	humide	36
Houngo	4	1	9	2008-05-23	0	1	76	2.75609756097561	3	1	5	non	non	2	tole	aucun	non	oui	122.351	humide	36
Houngo	4	2	10	2008-07-04	0	0	76	4.55813953488372	5	0	5	non	non	2	tole	aucun	non	oui	122.351	humide	36
Houngo	4	2	11	2008-08-15	0	0	105	6.83333333333333	0	1	5	non	non	2	tole	aucun	non	oui	122.351	humide	36
Houngo	4	3	12	2008-09-26	0	0	119	24.5952380952381	3	2	5	non	non	2	tole	aucun	non	oui	122.351	humide	36
Houngo	4	3	13	2008-11-07	0	0	183	23.8571428571429	4	0	5	non	non	2	tole	aucun	non	oui	122.351	humide	36
Houngo	4	4	14	2008-12-19	0	0	31	5.21428571428571	0	0	5	non	non	2	tole	aucun	non	oui	122.351	humide	36
Houngo	4	4	15	2009-01-30	0	0	0	0	0	0	5	non	non	2	tole	aucun	non	oui	122.351	humide	36
Houngo	4	1	16	2009-03-14	0	1	32	0.55	0	0	5	non	non	2	tole	aucun	non	oui	122.351	humide	36
Houngo	4	1	17	2009-04-24	0	0	0	1.34090909090909	0	2	5	non	non	2	tole	aucun	non	oui	122.351	humide	36
Houngo	4	2	18	2009-06-05	0	0	25	21.952380952381	4	1	5	non	non	2	tole	aucun	non	oui	122.351	humide	36
Houngo	4	2	19	2009-07-17	0	2	45	48.7619047619048	4	1	5	non	non	2	tole	aucun	non	oui	122.351	humide	36
Zebe	1	3	3	2007-09-11	0	3	24	2.84375	7	2	6	non	non	2	tole	aucun	non	non	155.135	sec	63
Zebe	1	3	4	2007-10-23	0	3	169	5.04761904761905	2	1	6	non	non	2	tole	aucun	non	non	155.135	sec	63
Zebe	1	4	5	2007-12-04	0	3	43	2.52380952380952	3	0	6	non	non	2	tole	aucun	non	non	155.135	sec	63
Zebe	1	4	6	2008-01-15	0	3	48	0.69047619047619	0	0	6	non	non	2	tole	aucun	non	non	155.135	sec	63
Zebe	1	4	7	2008-02-26	0	0	13	0	0	0	6	non	non	2	tole	aucun	non	non	155.135	sec	63
Zebe	1	1	8	2008-04-08	0	0	18	1.78571428571429	0	0	6	non	non	2	tole	aucun	non	non	155.135	sec	63
Zebe	1	1	9	2008-05-20	0	3	78	32.5609756097561	3	1	6	non	non	2	tole	aucun	non	non	155.135	sec	63
Zebe	1	2	10	2008-07-01	0	6	23	67.046511627907	8	2	6	non	non	2	tole	aucun	non	non	155.135	sec	63
Zebe	1	2	11	2008-08-12	0	2	42	45.3809523809524	3	0	6	non	non	2	tole	aucun	non	non	155.135	sec	63
Zebe	1	3	12	2008-09-23	0	1	47	32.0714285714286	5	0	6	non	non	2	tole	aucun	non	non	155.135	sec	63
Zebe	1	3	13	2008-11-04	0	2	20	61.4285714285714	9	1	6	non	non	2	tole	aucun	non	non	155.135	sec	63
Zebe	1	4	14	2008-12-16	0	3	50	10.8095238095238	2	0	6	non	non	2	tole	aucun	non	non	155.135	sec	63
Zebe	1	4	15	2009-01-27	0	0	0	0	0	0	6	non	non	2	tole	aucun	non	non	155.135	sec	63
Zebe	1	1	16	2009-03-10	0	1	4	4.85	1	0	6	non	non	2	tole	aucun	non	non	155.135	sec	63
Zebe	1	1	17	2009-04-21	0	1	8	10.6590909090909	2	1	6	non	non	2	tole	aucun	non	non	155.135	sec	63
Zebe	1	1	18	2009-05-02	1	3	87	33.9761904761905	3	0	6	non	non	2	tole	aucun	non	non	155.135	sec	63
Zebe	1	2	19	2009-07-14	3	5	39	47.4285714285714	5	2	6	non	non	2	tole	aucun	non	non	155.135	sec	63
Zebe	2	3	3	2007-09-11	0	2	40	2.84375	7	2	3	non	oui	1	tole	aucun	non	non	147.622	sec	58
Zebe	2	3	4	2007-10-23	0	1	103	5.04761904761905	2	1	3	non	oui	1	tole	aucun	non	non	147.622	sec	58
Zebe	2	4	5	2007-12-04	0	0	78	2.52380952380952	3	0	3	non	oui	1	tole	aucun	non	non	147.622	sec	58
Zebe	2	4	6	2008-01-15	0	0	25	0.69047619047619	0	0	3	non	oui	1	tole	aucun	non	non	147.622	sec	58
Zebe	2	4	7	2008-02-26	0	0	5	0	0	0	3	non	oui	1	tole	aucun	non	non	147.622	sec	58
Zebe	2	1	8	2008-04-08	0	1	12	1.78571428571429	0	0	3	non	oui	1	tole	aucun	non	non	147.622	sec	58
Zebe	2	1	9	2008-05-20	0	0	77	32.5609756097561	3	1	3	non	oui	1	tole	aucun	non	non	147.622	sec	58
Zebe	2	2	10	2008-07-01	0	0	18	67.046511627907	8	2	3	non	oui	1	tole	aucun	non	non	147.622	sec	58
Zebe	2	2	11	2008-08-12	0	0	51	45.3809523809524	3	0	3	non	oui	1	tole	aucun	non	non	147.622	sec	58
Zebe	2	3	12	2008-09-23	0	2	15	32.0714285714286	5	0	3	non	oui	1	tole	aucun	non	non	147.622	sec	58
Zebe	2	3	13	2008-11-04	0	0	12	61.4285714285714	9	1	3	non	oui	1	tole	aucun	non	non	147.622	sec	58
Zebe	2	4	14	2008-12-16	0	0	31	10.8095238095238	2	0	3	non	oui	1	tole	aucun	non	non	147.622	sec	58
Zebe	2	4	15	2009-01-27	0	0	0	0	0	0	3	non	oui	1	tole	aucun	non	non	147.622	sec	58
Zebe	2	1	16	2009-03-10	0	0	4	4.85	1	0	3	non	oui	1	tole	aucun	non	non	147.622	sec	58
Zebe	2	1	17	2009-04-21	0	1	7	10.6590909090909	2	1	3	non	oui	1	tole	aucun	non	non	147.622	sec	58
Zebe	2	1	18	2009-05-02	0	2	114	33.9761904761905	3	0	3	non	oui	1	tole	aucun	non	non	147.622	sec	58
Zebe	2	2	19	2009-07-14	0	0	1	47.4285714285714	5	2	3	non	oui	1	tole	aucun	non	non	147.622	sec	58
Zebe	3	3	3	2007-09-11	0	8	65	2.84375	7	2	6	non	oui	1	tole	peu	non	non	145.919	sec	63
Zebe	3	3	4	2007-10-23	0	0	211	5.04761904761905	2	1	6	non	oui	1	tole	peu	non	non	145.919	sec	63
Zebe	3	4	5	2007-12-04	0	1	88	2.52380952380952	3	0	6	non	oui	1	tole	peu	non	non	145.919	sec	63
Zebe	3	4	6	2008-01-15	0	1	66	0.69047619047619	0	0	6	non	oui	1	tole	peu	non	non	145.919	sec	63
Zebe	3	4	7	2008-02-26	0	0	0	0	0	0	6	non	oui	1	tole	peu	non	non	145.919	sec	63
Zebe	3	1	8	2008-04-08	0	0	14	1.78571428571429	0	0	6	non	oui	1	tole	peu	non	non	145.919	sec	63
Zebe	3	1	9	2008-05-20	0	0	100	32.5609756097561	3	1	6	non	oui	1	tole	peu	non	non	145.919	sec	63
Zebe	3	2	10	2008-07-01	1	1	44	67.046511627907	8	2	6	non	oui	1	tole	peu	non	non	145.919	sec	63
Zebe	3	2	11	2008-08-12	0	2	66	45.3809523809524	3	0	6	non	oui	1	tole	peu	non	non	145.919	sec	63
Zebe	3	3	12	2008-09-23	0	5	47	32.0714285714286	5	0	6	non	oui	1	tole	peu	non	non	145.919	sec	63
Zebe	3	3	13	2008-11-04	1	3	62	61.4285714285714	9	1	6	non	oui	1	tole	peu	non	non	145.919	sec	63
Zebe	3	4	14	2008-12-16	0	1	24	10.8095238095238	2	0	6	non	oui	1	tole	peu	non	non	145.919	sec	63
Zebe	3	4	15	2009-01-27	0	0	0	0	0	0	6	non	oui	1	tole	peu	non	non	145.919	sec	63
Zebe	3	1	16	2009-03-10	0	0	15	4.85	1	0	6	non	oui	1	tole	peu	non	non	145.919	sec	63
Zebe	3	1	17	2009-04-21	0	0	6	10.6590909090909	2	1	6	non	oui	1	tole	peu	non	non	145.919	sec	63
Zebe	3	1	18	2009-05-02	0	4	188	33.9761904761905	3	0	6	non	oui	1	tole	peu	non	non	145.919	sec	63
Zebe	3	2	19	2009-07-14	0	5	96	47.4285714285714	5	2	6	non	oui	1	tole	peu	non	non	145.919	sec	63
Zebe	4	3	3	2007-09-11	0	14	94	2.84375	7	2	1	non	oui	5	tole	aucun	non	non	149.243	sec	57
Zebe	4	3	4	2007-10-23	1	3	100	5.04761904761905	2	1	1	non	oui	5	tole	aucun	non	non	149.243	sec	57
Zebe	4	4	5	2007-12-04	1	7	65	2.52380952380952	3	0	1	non	oui	5	tole	aucun	non	non	149.243	sec	57
Zebe	4	4	6	2008-01-15	0	0	29	0.69047619047619	0	0	1	non	oui	5	tole	aucun	non	non	149.243	sec	57
Zebe	4	4	7	2008-02-26	0	0	1	0	0	0	1	non	oui	5	tole	aucun	non	non	149.243	sec	57
Zebe	4	1	8	2008-04-08	0	0	0	1.78571428571429	0	0	1	non	oui	5	tole	aucun	non	non	149.243	sec	57
Zebe	4	1	9	2008-05-20	0	1	60	32.5609756097561	3	1	1	non	oui	5	tole	aucun	non	non	149.243	sec	57
Zebe	4	2	10	2008-07-01	0	4	46	67.046511627907	8	2	1	non	oui	5	tole	aucun	non	non	149.243	sec	57
Zebe	4	2	11	2008-08-12	1	4	76	45.3809523809524	3	0	1	non	oui	5	tole	aucun	non	non	149.243	sec	57
Zebe	4	3	12	2008-09-23	0	11	219	32.0714285714286	5	0	1	non	oui	5	tole	aucun	non	non	149.243	sec	57
Zebe	4	3	13	2008-11-04	0	2	24	61.4285714285714	9	1	1	non	oui	5	tole	aucun	non	non	149.243	sec	57
Zebe	4	4	14	2008-12-16	1	1	25	10.8095238095238	2	0	1	non	oui	5	tole	aucun	non	non	149.243	sec	57
Zebe	4	4	15	2009-01-27	0	0	0	0	0	0	1	non	oui	5	tole	aucun	non	non	149.243	sec	57
Zebe	4	1	16	2009-03-10	0	1	9	4.85	1	0	1	non	oui	5	tole	aucun	non	non	149.243	sec	57
Zebe	4	1	17	2009-04-21	0	3	8	10.6590909090909	2	1	1	non	oui	5	tole	aucun	non	non	149.243	sec	57
Zebe	4	1	18	2009-05-02	0	2	207	33.9761904761905	3	0	1	non	oui	5	tole	aucun	non	non	149.243	sec	57
Zebe	4	2	19	2009-07-14	1	41	119	47.4285714285714	5	2	1	non	oui	5	tole	aucun	non	non	149.243	sec	57
Zoungoudo	1	3	3	2007-09-08	0	4	10	3.3448275862069	4	2	2	non	non	1	tole	beaucoup	oui	non	136.73	sec	47
Zoungoudo	1	3	4	2007-10-20	1	9	93	3.78571428571429	3	2	2	non	non	1	tole	beaucoup	oui	non	136.73	sec	47
Zoungoudo	1	4	5	2007-12-01	0	0	18	2.66666666666667	5	0	2	non	non	1	tole	beaucoup	oui	non	136.73	sec	47
Zoungoudo	1	4	6	2008-01-12	0	1	19	0.80952380952381	1	0	2	non	non	1	tole	beaucoup	oui	non	136.73	sec	47
Zoungoudo	1	4	7	2008-02-23	0	0	24	0	0	0	2	non	non	1	tole	beaucoup	oui	non	136.73	sec	47
Zoungoudo	1	1	8	2008-04-05	1	6	14	2.04761904761905	2	1	2	non	non	1	tole	beaucoup	oui	non	136.73	sec	47
Zoungoudo	1	1	9	2008-05-16	0	3	38	2.07317073170732	2	1	2	non	non	1	tole	beaucoup	oui	non	136.73	sec	47
Zoungoudo	1	2	10	2008-06-28	0	7	20	5.23255813953488	6	2	2	non	non	1	tole	beaucoup	oui	non	136.73	sec	47
Zoungoudo	1	2	11	2008-08-09	1	7	42	4.66666666666667	1	2	2	non	non	1	tole	beaucoup	oui	non	136.73	sec	47
Zoungoudo	1	3	12	2008-09-20	0	1	30	1.14285714285714	1	3	2	non	non	1	tole	beaucoup	oui	non	136.73	sec	47
Zoungoudo	1	3	13	2008-11-01	0	7	26	6.76190476190476	4	2	2	non	non	1	tole	beaucoup	oui	non	136.73	sec	47
Zoungoudo	1	4	14	2008-12-13	0	1	41	1.80952380952381	2	0	2	non	non	1	tole	beaucoup	oui	non	136.73	sec	47
Zoungoudo	1	4	15	2009-01-24	0	0	0	0.0238095238095238	1	0	2	non	non	1	tole	beaucoup	oui	non	136.73	sec	47
Zoungoudo	1	1	16	2009-03-05	0	0	0	1.275	2	0	2	non	non	1	tole	beaucoup	oui	non	136.73	sec	47
Zoungoudo	1	1	17	2009-04-18	0	4	20	0.681818181818182	2	1	2	non	non	1	tole	beaucoup	oui	non	136.73	sec	47
Zoungoudo	1	1	18	2009-05-30	5	23	110	3.95238095238095	3	2	2	non	non	1	tole	beaucoup	oui	non	136.73	sec	47
Zoungoudo	1	2	19	2009-07-11	0	1	66	8.92857142857143	4	3	2	non	non	1	tole	beaucoup	oui	non	136.73	sec	47
Zoungoudo	2	3	3	2007-09-08	4	6	16	3.3448275862069	4	2	1	non	non	2	tole	peu	non	non	156.514	sec	42
Zoungoudo	2	3	4	2007-10-20	1	3	106	3.78571428571429	3	2	1	non	non	2	tole	peu	non	non	156.514	sec	42
Zoungoudo	2	4	5	2007-12-01	0	0	25	2.66666666666667	5	0	1	non	non	2	tole	peu	non	non	156.514	sec	42
Zoungoudo	2	4	6	2008-01-12	0	0	3	0.80952380952381	1	0	1	non	non	2	tole	peu	non	non	156.514	sec	42
Zoungoudo	2	4	7	2008-02-23	0	0	8	0	0	0	1	non	non	2	tole	peu	non	non	156.514	sec	42
Zoungoudo	2	1	8	2008-04-05	0	1	15	2.04761904761905	2	1	1	non	non	2	tole	peu	non	non	156.514	sec	42
Zoungoudo	2	1	9	2008-05-16	0	0	37	2.07317073170732	2	1	1	non	non	2	tole	peu	non	non	156.514	sec	42
Zoungoudo	2	2	10	2008-06-28	1	4	29	5.23255813953488	6	2	1	non	non	2	tole	peu	non	non	156.514	sec	42
Zoungoudo	2	2	11	2008-08-09	0	3	14	4.66666666666667	1	2	1	non	non	2	tole	peu	non	non	156.514	sec	42
Zoungoudo	2	3	12	2008-09-20	0	3	27	1.14285714285714	1	3	1	non	non	2	tole	peu	non	non	156.514	sec	42
Zoungoudo	2	3	13	2008-11-01	0	2	14	6.76190476190476	4	2	1	non	non	2	tole	peu	non	non	156.514	sec	42
Zoungoudo	2	4	14	2008-12-13	0	0	9	1.80952380952381	2	0	1	non	non	2	tole	peu	non	non	156.514	sec	42
Zoungoudo	2	4	15	2009-01-24	0	0	0	0.0238095238095238	1	0	1	non	non	2	tole	peu	non	non	156.514	sec	42
Zoungoudo	2	1	16	2009-03-05	0	3	11	1.275	2	0	1	non	non	2	tole	peu	non	non	156.514	sec	42
Zoungoudo	2	1	17	2009-04-18	0	1	12	0.681818181818182	2	1	1	non	non	2	tole	peu	non	non	156.514	sec	42
Zoungoudo	2	1	18	2009-05-30	1	1	30	3.95238095238095	3	2	1	non	non	2	tole	peu	non	non	156.514	sec	42
Zoungoudo	2	2	19	2009-07-11	1	23	124	8.92857142857143	4	3	1	non	non	2	tole	peu	non	non	156.514	sec	42
Zoungoudo	3	3	3	2007-09-08	1	3	13	3.3448275862069	4	2	2	oui	oui	3	tole	aucun	oui	non	149.432	sec	42
Zoungoudo	3	3	4	2007-10-20	0	5	113	3.78571428571429	3	2	2	oui	oui	3	tole	aucun	oui	non	149.432	sec	42
Zoungoudo	3	4	5	2007-12-01	0	2	22	2.66666666666667	5	0	2	oui	oui	3	tole	aucun	oui	non	149.432	sec	42
Zoungoudo	3	4	6	2008-01-12	0	2	10	0.80952380952381	1	0	2	oui	oui	3	tole	aucun	oui	non	149.432	sec	42
Zoungoudo	3	4	7	2008-02-23	0	0	6	0	0	0	2	oui	oui	3	tole	aucun	oui	non	149.432	sec	42
Zoungoudo	3	1	8	2008-04-05	0	11	17	2.04761904761905	2	1	2	oui	oui	3	tole	aucun	oui	non	149.432	sec	42
Zoungoudo	3	1	9	2008-05-16	0	0	84	2.07317073170732	2	1	2	oui	oui	3	tole	aucun	oui	non	149.432	sec	42
Zoungoudo	3	2	10	2008-06-28	0	3	26	5.23255813953488	6	2	2	oui	oui	3	tole	aucun	oui	non	149.432	sec	42
Zoungoudo	3	2	11	2008-08-09	0	1	29	4.66666666666667	1	2	2	oui	oui	3	tole	aucun	oui	non	149.432	sec	42
Zoungoudo	3	3	12	2008-09-20	0	0	34	1.14285714285714	1	3	2	oui	oui	3	tole	aucun	oui	non	149.432	sec	42
Zoungoudo	3	3	13	2008-11-01	0	0	6	6.76190476190476	4	2	2	oui	oui	3	tole	aucun	oui	non	149.432	sec	42
Zoungoudo	3	4	14	2008-12-13	0	0	22	1.80952380952381	2	0	2	oui	oui	3	tole	aucun	oui	non	149.432	sec	42
Zoungoudo	3	4	15	2009-01-24	0	2	2	0.0238095238095238	1	0	2	oui	oui	3	tole	aucun	oui	non	149.432	sec	42
Zoungoudo	3	1	16	2009-03-05	0	13	17	1.275	2	0	2	oui	oui	3	tole	aucun	oui	non	149.432	sec	42
Zoungoudo	3	1	17	2009-04-18	0	4	10	0.681818181818182	2	1	2	oui	oui	3	tole	aucun	oui	non	149.432	sec	42
Zoungoudo	3	1	18	2009-05-30	0	1	29	3.95238095238095	3	2	2	oui	oui	3	tole	aucun	oui	non	149.432	sec	42
Zoungoudo	3	2	19	2009-07-11	0	0	23	8.92857142857143	4	3	2	oui	oui	3	tole	aucun	oui	non	149.432	sec	42
Zoungoudo	4	3	3	2007-09-08	1	10	33	3.3448275862069	4	2	1	non	non	1	tole	aucun	oui	non	143.189	sec	50
Zoungoudo	4	3	4	2007-10-20	0	1	122	3.78571428571429	3	2	1	non	non	1	tole	aucun	oui	non	143.189	sec	50
Zoungoudo	4	4	5	2007-12-01	0	2	51	2.66666666666667	5	0	1	non	non	1	tole	aucun	oui	non	143.189	sec	50
Zoungoudo	4	4	6	2008-01-12	0	0	13	0.80952380952381	1	0	1	non	non	1	tole	aucun	oui	non	143.189	sec	50
Zoungoudo	4	4	7	2008-02-23	0	0	35	0	0	0	1	non	non	1	tole	aucun	oui	non	143.189	sec	50
Zoungoudo	4	1	8	2008-04-05	2	12	21	2.04761904761905	2	1	1	non	non	1	tole	aucun	oui	non	143.189	sec	50
Zoungoudo	4	1	9	2008-05-16	0	8	60	2.07317073170732	2	1	1	non	non	1	tole	aucun	oui	non	143.189	sec	50
Zoungoudo	4	2	10	2008-06-28	0	1	10	5.23255813953488	6	2	1	non	non	1	tole	aucun	oui	non	143.189	sec	50
Zoungoudo	4	2	11	2008-08-09	0	1	27	4.66666666666667	1	2	1	non	non	1	tole	aucun	oui	non	143.189	sec	50
Zoungoudo	4	3	12	2008-09-20	0	4	47	1.14285714285714	1	3	1	non	non	1	tole	aucun	oui	non	143.189	sec	50
Zoungoudo	4	3	13	2008-11-01	0	4	13	6.76190476190476	4	2	1	non	non	1	tole	aucun	oui	non	143.189	sec	50
Zoungoudo	4	4	14	2008-12-13	1	2	19	1.80952380952381	2	0	1	non	non	1	tole	aucun	oui	non	143.189	sec	50
Zoungoudo	4	4	15	2009-01-24	0	0	0	0.0238095238095238	1	0	1	non	non	1	tole	aucun	oui	non	143.189	sec	50
Zoungoudo	4	1	16	2009-03-05	1	6	13	1.275	2	0	1	non	non	1	tole	aucun	oui	non	143.189	sec	50
Zoungoudo	4	1	17	2009-04-18	0	1	14	0.681818181818182	2	1	1	non	non	1	tole	aucun	oui	non	143.189	sec	50
Zoungoudo	4	1	18	2009-05-30	2	5	34	3.95238095238095	3	2	1	non	non	1	tole	aucun	oui	non	143.189	sec	50
Zoungoudo	4	2	19	2009-07-11	1	29	91	8.92857142857143	4	3	1	non	non	1	tole	aucun	oui	non	143.189	sec	50
